# Supplementary material for: Oncological Outcomes and Genomic Features of Gastric-Type Endocervical Adenocarcinoma, the Most Aggressive and Common HPV-Independent Cervical Cancer
Source: Cancers (Basel). 2026 Jan 20;18(2):320. doi: 10.3390/cancers18020320 (PMC12839000; doi:10.3390/cancers18020320)
Supplement: Supplementary file 1 [file cancers-18-00320-s001.zip]

Archive with 4 entries (4 files):
- Supplementary Figure 1.tif
- supplementary figure 2.tif
- Supplementary Method.pdf
- Supplementary Table 1.pdf
